# Supplementary material for: A Silicon Sub-Bandgap Near-Infrared Photodetector with High Detectivity Based on Textured Si/Au Nanoparticle Schottky Junctions Covered with Graphene Film
Source: Sensors (Basel). 2023 Jul 6;23(13):6184. doi: 10.3390/s23136184 (PMC10346632; doi:10.3390/s23136184)
Supplement: Supplementary file 1 [file sensors-23-06184-s001.zip]

Archive with 1 entries (1 files):
- sensors-2431873-supplementary.pdf
